# Supplementary material for: Antidiabetic drug administration prevents bone mineral density loss: Evidence from a two-sample Mendelian randomization study
Source: PLoS One. 2024 Mar 7;19(3):e0300009. doi: 10.1371/journal.pone.0300009 (PMC10919632; doi:10.1371/journal.pone.0300009)
Supplement: S1 File — (CSV) [file pone.0300009.s001.csv]

	SNP	effect_allele.exposure	other_allele.exposure	effect_allele.outcome	other_allele.outcome	beta.exposure	beta.outcome	eaf.exposure	eaf.outcome	remove	palindromic	ambiguous	id.outcome	chr	pos	se.outcome	samplesize.outcome	pval.outcome	outcome	originalname.outcome	outcome.deprecated	mr_keep.outcome	data_source.outcome	pos.exposure	chr.exposure	samplesize.exposure	se.exposure	pval.exposure	id.exposure	exposure	mr_keep.exposure	pval_origin.exposure	data_source.exposure	action	mr_keep	F
1	rs114355928	T	G	T	G	0.00818077	-0.00303163	0.029404	0.02911	FALSE	FALSE	FALSE	ebi-a-GCST006979	6	32265881	0.00544415	426824	0.49	Heel bone mineral density || id:ebi-a-GCST006979	Heel bone mineral density	Heel bone mineral density || ||	TRUE	igd	32265881	6	337159	0.000712204	1.56171e-30	ukb-a-153	|| id:ukb-a-153	TRUE	reported	igd	2	TRUE	131.940932310026
2	rs13212562	G	A	G	A	0.00250109	0.0193175	0.125312	0.124208	FALSE	FALSE	FALSE	ebi-a-GCST006979	6	27300310	0.00277573	426824	2.19989e-12	Heel bone mineral density || id:ebi-a-GCST006979	Heel bone mineral density	Heel bone mineral density || ||	TRUE	igd	27300310	6	337159	0.000364299	6.63896e-12	ukb-a-153	|| id:ukb-a-153	TRUE	reported	igd	2	TRUE	47.1349099148724
3	rs2476601	G	A	G	A	-0.00388309	-0.00572576	0.897433	0.897808	FALSE	FALSE	FALSE	ebi-a-GCST006979	1	114377568	0.00301743	426824	0.032	Heel bone mineral density || id:ebi-a-GCST006979	Heel bone mineral density	Heel bone mineral density || ||	TRUE	igd	114377568	1	337159	0.000395631	9.77913e-23	ukb-a-153	|| id:ukb-a-153	TRUE	reported	igd	2	TRUE	96.3328225822656
4	rs3129886	C	T	C	T	0.00413581	-0.00343874	0.750078	0.748031	FALSE	FALSE	FALSE	ebi-a-GCST006979	6	32410576	0.00210829	426824	0.14	Heel bone mineral density || id:ebi-a-GCST006979	Heel bone mineral density	Heel bone mineral density || ||	TRUE	igd	32410576	6	337159	0.000277668	3.69573e-50	ukb-a-153	|| id:ukb-a-153	TRUE	reported	igd	2	TRUE	221.855139307154
5	rs689	T	A	T	A	0.00291916	-0.00142086	0.7097	0.710079	FALSE	TRUE	FALSE	ebi-a-GCST006979	11	2182224	0.00203955	426824	0.2	Heel bone mineral density || id:ebi-a-GCST006979	Heel bone mineral density	Heel bone mineral density || ||	TRUE	igd	2182224	11	337159	0.000266369	6.07715e-28	ukb-a-153	|| id:ukb-a-153	TRUE	reported	igd	2	TRUE	120.101501877281
6	rs7744001	A	G	A	G	-0.00268839	-0.000588209	0.309722	0.309842	FALSE	FALSE	FALSE	ebi-a-GCST006979	6	32626086	0.00197552	426824	0.96	Heel bone mineral density || id:ebi-a-GCST006979	Heel bone mineral density	Heel bone mineral density || ||	TRUE	igd	32626086	6	337159	0.000259779	4.27464e-25	ukb-a-153	|| id:ukb-a-153	TRUE	reported	igd	2	TRUE	107.096791785467
7	rs7903146	T	C	T	C	0.00237937	0.0112731	0.290466	0.290178	FALSE	FALSE	FALSE	ebi-a-GCST006979	10	114758349	0.00202872	426824	8.10009e-09	Heel bone mineral density || id:ebi-a-GCST006979	Heel bone mineral density	Heel bone mineral density || ||	TRUE	igd	114758349	10	337159	0.000264589	2.42493e-19	ukb-a-153	|| id:ukb-a-153	TRUE	reported	igd	2	TRUE	80.8686872570407
