# Supplementary material for: Antidiabetic drug administration prevents bone mineral density loss: Evidence from a two-sample Mendelian randomization study
Source: PLoS One. 2024 Mar 7;19(3):e0300009. doi: 10.1371/journal.pone.0300009 (PMC10919632; doi:10.1371/journal.pone.0300009)
Supplement: S2 File — (CSV) [file pone.0300009.s002.csv]

	SNP	effect_allele.exposure	other_allele.exposure	effect_allele.outcome	other_allele.outcome	beta.exposure	beta.outcome	eaf.exposure	eaf.outcome	remove	palindromic	ambiguous	id.outcome	chr	pos	se.outcome	samplesize.outcome	pval.outcome	outcome	originalname.outcome	outcome.deprecated	mr_keep.outcome	data_source.outcome	pos.exposure	pval.exposure	chr.exposure	se.exposure	samplesize.exposure	id.exposure	exposure	mr_keep.exposure	pval_origin.exposure	data_source.exposure	action	mr_keep	F
1	rs10001190	G	A	G	A	0.00282049	-0.00124452	0.629639	0.630299	FALSE	FALSE	FALSE	ebi-a-GCST006979	4	6284633	0.00191281	426824	0.48	Heel bone mineral density || id:ebi-a-GCST006979	Heel bone mineral density	Heel bone mineral density || ||	TRUE	igd	6284633	6.92628e-13	4	0.000392761	337159	ukb-a-159	|| id:ukb-a-159	TRUE	reported	igd	2	TRUE	51.5694398795794
2	rs10965246	C	T	C	T	-0.00459735	0.00379618	0.177477	0.17693	FALSE	FALSE	FALSE	ebi-a-GCST006979	9	22132698	0.00242943	426824	0.0710003	Heel bone mineral density || id:ebi-a-GCST006979	Heel bone mineral density	Heel bone mineral density || ||	TRUE	igd	22132698	2.14536e-20	9	0.000496719	337159	ukb-a-159	|| id:ukb-a-159	TRUE	reported	igd	2	TRUE	85.6630614706777
3	rs11257655	T	C	T	C	0.00266289	-0.00380192	0.208883	0.208204	FALSE	FALSE	FALSE	ebi-a-GCST006979	10	12307894	0.00226809	426824	0.0769999	Heel bone mineral density || id:ebi-a-GCST006979	Heel bone mineral density	Heel bone mineral density || ||	TRUE	igd	12307894	1.14776e-08	10	0.000466564	337159	ukb-a-159	|| id:ukb-a-159	TRUE	reported	igd	2	TRUE	32.5749683323459
4	rs115576427	G	A	G	A	0.00552876	0.00691126	0.0498044	0.049678	FALSE	FALSE	FALSE	ebi-a-GCST006979	5	101822804	0.00426551	426824	0.23	Heel bone mineral density || id:ebi-a-GCST006979	Heel bone mineral density	Heel bone mineral density || ||	TRUE	igd	101822804	2.77345e-10	5	0.000876033	337159	ukb-a-159	|| id:ukb-a-159	TRUE	reported	igd	2	TRUE	39.8303885715465
5	rs11602873	T	A	T	A	-0.00302091	-0.00887714	0.158033	0.157053	FALSE	TRUE	FALSE	ebi-a-GCST006979	11	72460762	0.00252758	426824	0.00589997	Heel bone mineral density || id:ebi-a-GCST006979	Heel bone mineral density	Heel bone mineral density || ||	TRUE	igd	72460762	6.06443e-09	11	0.000519492	337159	ukb-a-159	|| id:ukb-a-159	TRUE	reported	igd	2	TRUE	33.8156582472676
6	rs12889801	T	C	T	C	-0.00211502	-0.00662367	0.482791	0.482789	FALSE	FALSE	FALSE	ebi-a-GCST006979	14	38756561	0.00185715	426824	0.00021	Heel bone mineral density || id:ebi-a-GCST006979	Heel bone mineral density	Heel bone mineral density || ||	TRUE	igd	38756561	2.49718e-08	14	0.000379471	337159	ukb-a-159	|| id:ukb-a-159	TRUE	reported	igd	2	TRUE	31.0650297207753
7	rs13266634	T	C	T	C	-0.00260801	-0.00349361	0.310597	0.310817	FALSE	FALSE	FALSE	ebi-a-GCST006979	8	118184783	0.00200156	426824	0.29	Heel bone mineral density || id:ebi-a-GCST006979	Heel bone mineral density	Heel bone mineral density || ||	TRUE	igd	118184783	1.95718e-10	8	0.000409751	337159	ukb-a-159	|| id:ukb-a-159	TRUE	reported	igd	2	TRUE	40.5115127246509
8	rs1421085	C	T	C	T	0.00334819	0.0195239	0.40212	0.401722	FALSE	FALSE	FALSE	ebi-a-GCST006979	16	53800954	0.00188708	426824	1e-19	Heel bone mineral density || id:ebi-a-GCST006979	Heel bone mineral density	Heel bone mineral density || ||	TRUE	igd	53800954	4.66982e-18	16	0.000386554	337159	ukb-a-159	|| id:ukb-a-159	TRUE	reported	igd	2	TRUE	75.0239362988656
9	rs1496653	G	A	G	A	-0.00301278	-0.00267116	0.204219	0.204658	FALSE	FALSE	FALSE	ebi-a-GCST006979	3	23454790	0.00228649	426824	0.450001	Heel bone mineral density || id:ebi-a-GCST006979	Heel bone mineral density	Heel bone mineral density || ||	TRUE	igd	23454790	1.41654e-10	3	0.000469698	337159	ukb-a-159	|| id:ukb-a-159	TRUE	reported	igd	2	TRUE	41.1431384795508
10	rs1800961	T	C	T	C	0.0060217	0.0101569	0.0315037	0.031379	FALSE	FALSE	FALSE	ebi-a-GCST006979	20	43042364	0.00531604	426824	0.0769999	Heel bone mineral density || id:ebi-a-GCST006979	Heel bone mineral density	Heel bone mineral density || ||	TRUE	igd	43042364	2.84957e-08	20	0.00108488	337159	ukb-a-159	|| id:ukb-a-159	TRUE	reported	igd	2	TRUE	30.8088029549514
11	rs2237895	C	A	C	A	0.00257316	0.000475808	0.415947	0.415628	FALSE	FALSE	FALSE	ebi-a-GCST006979	11	2857194	0.00186295	426824	0.8	Heel bone mineral density || id:ebi-a-GCST006979	Heel bone mineral density	Heel bone mineral density || ||	TRUE	igd	2857194	1.99802e-11	11	0.000383687	337159	ukb-a-159	|| id:ukb-a-159	TRUE	reported	igd	2	TRUE	44.9758535083711
12	rs2972143	G	A	G	A	0.0023252	0.0051672	0.646732	0.646516	FALSE	FALSE	FALSE	ebi-a-GCST006979	2	227116365	0.00191147	426824	0.0329997	Heel bone mineral density || id:ebi-a-GCST006979	Heel bone mineral density	Heel bone mineral density || ||	TRUE	igd	227116365	4.5144e-09	2	0.0003965	337159	ukb-a-159	|| id:ukb-a-159	TRUE	reported	igd	2	TRUE	34.390163870818
13	rs34744311	T	C	T	C	-0.00271156	-0.00114473	0.377056	0.377805	FALSE	FALSE	FALSE	ebi-a-GCST006979	10	94467287	0.00190485	426824	0.51	Heel bone mineral density || id:ebi-a-GCST006979	Heel bone mineral density	Heel bone mineral density || ||	TRUE	igd	94467287	4.45041e-12	10	0.000391712	337159	ukb-a-159	|| id:ukb-a-159	TRUE	reported	igd	2	TRUE	47.9186622085321
14	rs34872471	C	T	C	T	0.00893968	0.0110699	0.291319	0.291137	FALSE	FALSE	FALSE	ebi-a-GCST006979	10	114754071	0.00203046	426824	1.09999e-08	Heel bone mineral density || id:ebi-a-GCST006979	Heel bone mineral density	Heel bone mineral density || ||	TRUE	igd	114754071	8.16582e-102	10	0.000417152	337159	ukb-a-159	|| id:ukb-a-159	TRUE	reported	igd	2	TRUE	459.256473193501
15	rs459193	G	A	G	A	0.00251378	-0.00761996	0.746842	0.746965	FALSE	FALSE	FALSE	ebi-a-GCST006979	5	55806751	0.0021199	426824	8e-04	Heel bone mineral density || id:ebi-a-GCST006979	Heel bone mineral density	Heel bone mineral density || ||	TRUE	igd	55806751	7.45933e-09	5	0.000434881	337159	ukb-a-159	|| id:ukb-a-159	TRUE	reported	igd	2	TRUE	33.4128611375561
16	rs4932264	C	T	C	T	-0.00238965	-0.0028739	0.729651	0.729643	FALSE	FALSE	FALSE	ebi-a-GCST006979	15	90422986	0.00209255	426824	0.21	Heel bone mineral density || id:ebi-a-GCST006979	Heel bone mineral density	Heel bone mineral density || ||	TRUE	igd	90422986	2.23944e-08	15	0.000427292	337159	ukb-a-159	|| id:ukb-a-159	TRUE	reported	igd	2	TRUE	31.2765664316533
17	rs649698	C	G	C	G	0.00299371	0.00721847	0.433834	0.433366	FALSE	TRUE	TRUE	ebi-a-GCST006979	13	80749795	0.00187366	426824	0.00129999	Heel bone mineral density || id:ebi-a-GCST006979	Heel bone mineral density	Heel bone mineral density || ||	TRUE	igd	80749795	5.21795e-15	13	0.000382734	337159	ukb-a-159	|| id:ukb-a-159	TRUE	reported	igd	2	FALSE	61.1822391823267
18	rs76895963	G	T	G	T	-0.0121557	-0.0772182	0.0192794	0.020883	FALSE	FALSE	FALSE	ebi-a-GCST006979	12	4384844	0.00711971	426824	8.99912e-25	Heel bone mineral density || id:ebi-a-GCST006979	Heel bone mineral density	Heel bone mineral density || ||	TRUE	igd	4384844	1.29897e-16	12	0.00146912	337159	ukb-a-159	|| id:ukb-a-159	TRUE	reported	igd	2	TRUE	68.461341411466
19	rs7766070	A	C	A	C	0.00329241	-0.0017928	0.263982	0.263756	FALSE	FALSE	FALSE	ebi-a-GCST006979	6	20686573	0.00207518	426824	0.53	Heel bone mineral density || id:ebi-a-GCST006979	Heel bone mineral density	Heel bone mineral density || ||	TRUE	igd	20686573	1.78896e-14	6	0.000429522	337159	ukb-a-159	|| id:ukb-a-159	TRUE	reported	igd	2	TRUE	58.7566461072376
20	rs810517	T	C	T	C	-0.00260493	-0.00274793	0.461588	0.46126	FALSE	FALSE	FALSE	ebi-a-GCST006979	10	80942620	0.00184691	426824	0.11	Heel bone mineral density || id:ebi-a-GCST006979	Heel bone mineral density	Heel bone mineral density || ||	TRUE	igd	80942620	7.14332e-12	10	0.000380004	337159	ukb-a-159	|| id:ukb-a-159	TRUE	reported	igd	2	TRUE	46.9911180827505
21	rs849142	C	T	C	T	-0.0025561	0.00606429	0.505679	0.505046	FALSE	FALSE	FALSE	ebi-a-GCST006979	7	28185891	0.00182115	426824	0.00809991	Heel bone mineral density || id:ebi-a-GCST006979	Heel bone mineral density	Heel bone mineral density || ||	TRUE	igd	28185891	1.50418e-11	7	0.00037881	337159	ukb-a-159	|| id:ukb-a-159	TRUE	reported	igd	2	TRUE	45.5315893498917
22	rs9808924	A	G	A	G	0.00378954	0.0145512	0.31388	0.314706	FALSE	FALSE	FALSE	ebi-a-GCST006979	3	185514189	0.00198758	426824	4.79999e-08	Heel bone mineral density || id:ebi-a-GCST006979	Heel bone mineral density	Heel bone mineral density || ||	TRUE	igd	185514189	1.61696e-20	3	0.000408109	337159	ukb-a-159	|| id:ukb-a-159	TRUE	reported	igd	2	TRUE	86.2225070437085
23	rs9957264	A	C	A	C	-0.00293017	-0.00760308	0.164812	0.165826	FALSE	FALSE	FALSE	ebi-a-GCST006979	18	56881633	0.00250413	426824	0.0230001	Heel bone mineral density || id:ebi-a-GCST006979	Heel bone mineral density	Heel bone mineral density || ||	TRUE	igd	56881633	1.04959e-08	18	0.00051203	337159	ukb-a-159	|| id:ukb-a-159	TRUE	reported	igd	2	TRUE	32.7487570099288
