# Supplementary material for: Antidiabetic drug administration prevents bone mineral density loss: Evidence from a two-sample Mendelian randomization study
Source: PLoS One. 2024 Mar 7;19(3):e0300009. doi: 10.1371/journal.pone.0300009 (PMC10919632; doi:10.1371/journal.pone.0300009)
Supplement: S3 File — (CSV) [file pone.0300009.s003.csv]

	SNP	effect_allele.exposure	other_allele.exposure	effect_allele.outcome	other_allele.outcome	beta.exposure	beta.outcome	eaf.exposure	eaf.outcome	remove	palindromic	ambiguous	id.outcome	chr	pos	se.outcome	samplesize.outcome	pval.outcome	outcome	originalname.outcome	outcome.deprecated	mr_keep.outcome	data_source.outcome	samplesize.exposure	pval.exposure	pos.exposure	chr.exposure	se.exposure	id.exposure	exposure	mr_keep.exposure	pval_origin.exposure	data_source.exposure	action	mr_keep	F
1	rs117299843	T	C	T	C	0.00325914	0.00384898	0.0066741	0.006786	FALSE	FALSE	FALSE	ebi-a-GCST006979	12	132336077	0.0114348	426824	0.83	Heel bone mineral density || id:ebi-a-GCST006979	Heel bone mineral density	Heel bone mineral density || ||	TRUE	igd	337159	1.13569e-08	132336077	12	0.000570852	ukb-a-184	|| id:ukb-a-184	TRUE	reported	igd	2	TRUE	32.5955999507647
2	rs138205523	C	G	C	G	0.00162183	-0.00122863	0.0320048	0.031914	FALSE	TRUE	FALSE	ebi-a-GCST006979	7	158321203	0.00534398	426824	0.68	Heel bone mineral density || id:ebi-a-GCST006979	Heel bone mineral density	Heel bone mineral density || ||	TRUE	igd	337159	1.96196e-09	158321203	7	0.000270257	ukb-a-184	|| id:ukb-a-184	TRUE	reported	igd	2	TRUE	36.0127889634972
3	rs144741037	A	G	A	G	0.00245609	-0.00242796	0.0124126	0.013008	FALSE	FALSE	FALSE	ebi-a-GCST006979	16	70037510	0.00880837	426824	0.55	Heel bone mineral density || id:ebi-a-GCST006979	Heel bone mineral density	Heel bone mineral density || ||	TRUE	igd	337159	1.96472e-08	70037510	16	0.000437399	ukb-a-184	|| id:ukb-a-184	TRUE	reported	igd	2	TRUE	31.5306542394734
4	rs187455998	A	G	A	G	0.00292939	-0.00461642	0.00850833	0.009031	FALSE	FALSE	FALSE	ebi-a-GCST006979	1	81917480	0.010513	426824	1	Heel bone mineral density || id:ebi-a-GCST006979	Heel bone mineral density	Heel bone mineral density || ||	TRUE	igd	337159	4.15059e-08	81917480	1	0.000534127	ukb-a-184	|| id:ukb-a-184	TRUE	reported	igd	2	TRUE	30.0791337848883
