# Supplementary material for: Antidiabetic drug administration prevents bone mineral density loss: Evidence from a two-sample Mendelian randomization study
Source: PLoS One. 2024 Mar 7;19(3):e0300009. doi: 10.1371/journal.pone.0300009 (PMC10919632; doi:10.1371/journal.pone.0300009)
Supplement: S4 File — (CSV) [file pone.0300009.s004.csv]

	SNP	effect_allele.exposure	other_allele.exposure	effect_allele.outcome	other_allele.outcome	beta.exposure	beta.outcome	eaf.exposure	eaf.outcome	remove	palindromic	ambiguous	id.outcome	chr	pos	se.outcome	samplesize.outcome	pval.outcome	outcome	originalname.outcome	outcome.deprecated	mr_keep.outcome	data_source.outcome	samplesize.exposure	pos.exposure	se.exposure	pval.exposure	chr.exposure	id.exposure	exposure	mr_keep.exposure	pval_origin.exposure	data_source.exposure	action	mr_keep	F
1	rs34872471	C	T	C	T	0.00379918	0.0110699	0.291319	0.291137	FALSE	FALSE	FALSE	ebi-a-GCST006979	10	114754071	0.00203046	426824	1.09999e-08	Heel bone mineral density || id:ebi-a-GCST006979	Heel bone mineral density	Heel bone mineral density || ||	TRUE	igd	337159	114754071	0.000243547	7.68069e-55	10	ukb-a-139	|| id:ukb-a-139	TRUE	reported	igd	2	TRUE	243.340374450798
2	rs41277236	T	C	T	C	0.00312685	-0.00255162	0.042168	0.042623	FALSE	FALSE	FALSE	ebi-a-GCST006979	10	71332301	0.00470486	426824	0.27	Heel bone mineral density || id:ebi-a-GCST006979	Heel bone mineral density	Heel bone mineral density || ||	TRUE	igd	337159	71332301	0.00056494	3.11745e-08	10	ukb-a-139	|| id:ukb-a-139	TRUE	reported	igd	2	TRUE	30.6344046514261
3	rs6780171	A	T	A	T	0.00145536	0.0143467	0.312187	0.313004	FALSE	TRUE	FALSE	ebi-a-GCST006979	3	185503456	0.00199297	426824	7.39997e-08	Heel bone mineral density || id:ebi-a-GCST006979	Heel bone mineral density	Heel bone mineral density || ||	TRUE	igd	337159	185503456	0.000238857	1.10907e-09	3	ukb-a-139	|| id:ukb-a-139	TRUE	reported	igd	2	TRUE	37.1248683265903
4	rs6931514	G	A	G	A	0.00142737	-0.00208353	0.263144	0.2631	FALSE	FALSE	FALSE	ebi-a-GCST006979	6	20703952	0.0020787	426824	0.43	Heel bone mineral density || id:ebi-a-GCST006979	Heel bone mineral density	Heel bone mineral density || ||	TRUE	igd	337159	20703952	0.000251137	1.31962e-08	6	ukb-a-139	|| id:ukb-a-139	TRUE	reported	igd	2	TRUE	32.3036596039271
5	rs7925578	T	G	T	G	0.00137576	-0.0026832	0.339541	0.34123	FALSE	FALSE	FALSE	ebi-a-GCST006979	11	2729947	0.00195375	426824	0.54	Heel bone mineral density || id:ebi-a-GCST006979	Heel bone mineral density	Heel bone mineral density || ||	TRUE	igd	337159	2729947	0.000235187	4.93117e-09	11	ukb-a-139	|| id:ukb-a-139	TRUE	reported	igd	2	TRUE	34.2183238123959
6	rs9574587	G	A	G	A	0.00140617	0.0065174	0.430932	0.430699	FALSE	FALSE	FALSE	ebi-a-GCST006979	13	80760789	0.00188347	426824	0.0032	Heel bone mineral density || id:ebi-a-GCST006979	Heel bone mineral density	Heel bone mineral density || ||	TRUE	igd	337159	80760789	0.000224602	3.8369e-10	13	ukb-a-139	|| id:ukb-a-139	TRUE	reported	igd	2	TRUE	39.1966019042474
